# Supplementary material for: Reduced expression of the psychiatric risk gene DLG2 (PSD93) impairs hippocampal synaptic integration and plasticity
Source: Neuropsychopharmacology. Author manuscript; Available in PMC 2022 May 22. (PMC9117295; doi:10.1038/s41386-022-01277-6)
Supplement: supplement 2 [file EMS140795-supplement-supplement_2.xlsx]

## Sheet: Title and authors
		Supplement 2
		Reduced expression of the psychiatric risk gene DLG2 (PSD93) impairs hippocampal synaptic integration and plasticity
		Simonas Griesius1, Cian O’Donnell2, Sophie Waldron3,6, Kerrie L. Thomas3,5, Dominic M. Dwyer3,6, Lawrence S. Wilkinson3,4,6, Jeremy Hall3,4,5, Emma S. J. Robinson1, Jack R. Mellor1*
		1 Centre for Synaptic Plasticity, School of Physiology, Pharmacology and Neuroscience, University of Bristol, University Walk, Bristol BS8 1TD, UK
		2 Computational Neuroscience Unit, School of Computer Science, Electrical and Electronic Engineering, and Engineering Mathematics, University of Bristol, Bristol BS8 1UB, UK
		3 Neuroscience and Mental Health Research Institute, 4 MRC Centre for Neuropsychiatric Genetics and Genomics, Schools of 5 Medicine and 6 Psychology, Cardiff CF24 4HQ, UK
		* Corresponding author: Jack.Mellor@Bristol.ac.uk, +44 117 331 1944

## Sheet: Key
	1 experiment per Excel worksheet
	Key
	g	genotype
	s	sex
	a	aspect (dorsal/ventral)
	P<0.05
	P<0.1

## Sheet: Protein expression
Male rats
DLG2			DLG4			GluN1
Column B	Het		Column B	Het		Column B	Het
vs.	vs.		vs.	vs.		vs.	vs.
Column A	Wt		Column A	Wt		Column A	Wt
Unpaired t test			Unpaired t test			Unpaired t test
P value	<0.0001		P value	0.7843		P value	0.1633
One- or two-tailed P value?	Two-tailed		One- or two-tailed P value?	Two-tailed		One- or two-tailed P value?	Two-tailed
t, df	t=7.529, df=21		t, df	t=0.2771, df=22		t, df	t=1.450, df=19

## Sheet: ANMPANMDA
Rat number by sex: 20 M, 16 F								Rat number by sex: 9 M, 8 F
AMPA:NMDA SC								AMPA:NMDA TA
3-way ANOVA								3-way ANOVA
Tests of Between-Subjects Effects								Tests of Between-Subjects Effects
Source	Type III Sum of Squares	df	Mean Square	F	Sig.			Source	Type III Sum of Squares	df	Mean Square	F	Sig.
Corrected Model	19.495a	7	2.785	1.702	0.126			Corrected Model	79.010a	7	11.287	0.635	0.723
Intercept	369.645	1	369.645	225.897	0			Intercept	667.106	1	667.106	37.546	0
s	4.769	1	4.769	2.915	0.093			s	34.302	1	34.302	1.931	0.176
a	0.243	1	0.243	0.148	0.701			a	1.961	1	1.961	0.11	0.742
g	7.839	1	7.839	4.791	0.033			g	10.357	1	10.357	0.583	0.452
s * a	0.035	1	0.035	0.021	0.884			s * a	0.026	1	0.026	0.001	0.97
s * g	1.3	1	1.3	0.794	0.376			s * g	5.331	1	5.331	0.3	0.589
a * g	0.002	1	0.002	0.001	0.97			a * g	6.045	1	6.045	0.34	0.565
s * a * g	0.189	1	0.189	0.116	0.735			s * a * g	8.643	1	8.643	0.486	0.492
Error	98.181	60	1.636					Error	461.958	26	17.768
Total	535.494	68						Total	1298.44	34
Corrected Total	117.676	67						Corrected Total	540.968	33
a R Squared = .166 (Adjusted R Squared = .068)								a R Squared = .146 (Adjusted R Squared = -.084)

## Sheet: AMPA mEPSC
																			Rat number by sex: 8 M, 6 F
																			Mean amplitude							Mean decay tau							Mean interevent internal
Table Analyzed	mEPSC amplitude cum. frequency				Table Analyzed	mEPSC tau decay cum. frequency				Table Analyzed	mEPSC interval			Table Analyzed	NBQX mEPSC event number				3-way ANOVA							3-way ANOVA							3-way ANOVA
Column A	Wt				Column A	Wt				Column A	Wt			Column B	+ NBQX 10 μM				Tests of Between-Subjects Effects							Tests of Between-Subjects Effects							Tests of Between-Subjects Effects
Column B	Het				Column B	Het				Column B	Het			Column A	Ctrl				Source	Type III Sum of Squares	df	Mean Square	F	Sig.		Source	Type III Sum of Squares	df	Mean Square	F	Sig.		Source	Type III Sum of Squares	df	Mean Square	F	Sig.
																			Corrected Model	73.982a	7	10.569	0.768	0.618		Corrected Model	3.910E-5a	7	5.586e-06	1.477	0.206		Corrected Model	32.918a	7	4.703	1.529	0.188
Kolmogorov-Smirnov test					Kolmogorov-Smirnov test					Kolmogorov-Smirnov test				Paired t test					Intercept	21420.9	1	21420.9	1555.92	0		Intercept	0.002	1	0.002	612.149	0		Intercept	359.607	1	359.607	116.958	0
P value	0.0275				P value	0.0669				P value	0.9997			P value	0.0119				s	8.332	1	8.332	0.605	0.442		s	4.055e-06	1	4.055e-06	1.072	0.307		s	10.891	1	10.891	3.542	0.068
Exact or approximate P value?	Approximate				Exact or approximate P value?	Approximate				Exact or approximate P value?	Approximate			P value summary	*				g	24.337	1	24.337	1.768	0.192		g	3.187e-06	1	3.187e-06	0.843	0.365		g	0.026	1	0.026	0.008	0.928
P value summary	*				P value summary	ns				P value summary	ns			Significantly different (P < 0.05)?	Yes				a	4.631	1	4.631	0.336	0.565		a	1.318e-07	1	1.318e-07	0.035	0.853		a	1.75	1	1.75	0.569	0.455
Significantly different (P < 0.05)?	Yes				Significantly different (P < 0.05)?	No				Significantly different (P < 0.05)?	No			One- or two-tailed P value?	Two-tailed				s * g	13.371	1	13.371	0.971	0.331		s * g	1.129e-05	1	1.129e-05	2.986	0.092		s * g	6.356	1	6.356	2.067	0.159
Kolmogorov-Smirnov D	0.07078				Kolmogorov-Smirnov D	0.06928				Kolmogorov-Smirnov D	0.01678			t, df	t=3.565, df=6				s * a	17.424	1	17.424	1.266	0.268		s * a	8.239e-06	1	8.239e-06	2.178	0.148		s * a	1.211	1	1.211	0.394	0.534
														Number of pairs	7				g * a	1.141	1	1.141	0.083	0.775		g * a	1.112e-05	1	1.112e-05	2.941	0.095		g * a	0.722	1	0.722	0.235	0.631
																			s * g * a	5.231	1	5.231	0.38	0.541		s * g * a	2.401e-08	1	2.401e-08	0.006	0.937		s * g * a	4.39	1	4.39	1.428	0.24
														How big is the difference?					Error	509.39	37	13.767				Error	0	37	3.782e-06				Error	113.763	37	3.075
														Mean of differences (B - A)	-86.29				Total	23172	45					Total	0.003	45					Total	548.865	45
														SD of differences	64.04				Corrected Total	583.373	44					Corrected Total	0	44					Corrected Total	146.68	44
														SEM of differences	24.2				a R Squared = .127 (Adjusted R Squared = -.038)							a R Squared = .218 (Adjusted R Squared = .071)							a R Squared = .224 (Adjusted R Squared = .078)
														95% confidence interval	-145.5 to -27.06
														R squared (partial eta squared)	0.6793
														How effective was the pairing?					KS test							KS test							KS test
														Was the pairing significantly effective?	No				Column A	Wt						Column A	Wt						Column A	Wt
																			vs.	vs.						vs.	vs.						vs.	vs.
																			Column B	Het						Column B	Het						Column B	Het
																			Kolmogorov-Smirnov test							Kolmogorov-Smirnov test							Kolmogorov-Smirnov test
																			P value	0.0275						P value	0.0669						P value	0.9997
																			Exact or approximate P value?	Approximate						Exact or approximate P value?	Approximate						Exact or approximate P value?	Approximate
																			Kolmogorov-Smirnov D	0.07078						Kolmogorov-Smirnov D	0.06928						Kolmogorov-Smirnov D	0.01678

## Sheet: RO256981
Rat number by sex: 15 M, 13 F									Rat number by sex: 7 M, 7 F
T1T2 ratio SC									T1T2 ratio TA									Amplitude SC								Amplitude TA
3-way repeated measures ANOVA									3-way repeated measures ANOVA									3-way repeated measures ANOVA								3-way repeated measures ANOVA
Tests of Within-Subjects Effects									Tests of Within-Subjects Effects									Tests of Within-Subjects Effects								Tests of Within-Subjects Effects
Source		Type III Sum of Squares	df	Mean Square	F	Sig.			Source		Type III Sum of Squares	df	Mean Square	F	Sig.			Source		Type III Sum of Squares	df	Mean Square	F	Sig.		Source		Type III Sum of Squares	df	Mean Square	F	Sig.
drug	Sphericity Assumed	0.251	1	0.251	9.715	0.003			drug	Sphericity Assumed	0.872	1	0.872	3.41	0.076			drug	Sphericity Assumed	599414	2	299707	260.603	0		drug	Sphericity Assumed	75110	2	37555	42.076	0
drug * s	Sphericity Assumed	0.012	1	0.012	0.449	0.506			drug * s	Sphericity Assumed	0.266	1	0.266	1.042	0.316			drug * s	Sphericity Assumed	8226.31	2	4113.15	3.576	0.032		drug * s	Sphericity Assumed	174.729	2	87.365	0.098	0.907
drug * a	Sphericity Assumed	0.018	1	0.018	0.707	0.405			drug * a	Sphericity Assumed	0.118	1	0.118	0.46	0.503			drug * a	Sphericity Assumed	2337.86	2	1168.93	1.016	0.366		drug * a	Sphericity Assumed	271.701	2	135.85	0.152	0.859
drug * g	Sphericity Assumed	0.007	1	0.007	0.272	0.605			drug * g	Sphericity Assumed	0.213	1	0.213	0.831	0.37			drug * g	Sphericity Assumed	6790.3	2	3395.15	2.952	0.057		drug * g	Sphericity Assumed	3103.39	2	1551.69	1.738	0.185
drug * s * a	Sphericity Assumed	0.004	1	0.004	0.165	0.686			drug * s * a	Sphericity Assumed	0.042	1	0.042	0.165	0.688			drug * s * a	Sphericity Assumed	4171.22	2	2085.61	1.813	0.169		drug * s * a	Sphericity Assumed	175.981	2	87.99	0.099	0.906
drug * s * g	Sphericity Assumed	0.035	1	0.035	1.345	0.252			drug * s * g	Sphericity Assumed	0.289	1	0.289	1.132	0.297			drug * s * g	Sphericity Assumed	5976.65	2	2988.32	2.598	0.08		drug * s * g	Sphericity Assumed	1020.84	2	510.42	0.572	0.568
drug * a * g	Sphericity Assumed	0.013	1	0.013	0.49	0.487			drug * a * g	Sphericity Assumed	0.332	1	0.332	1.298	0.265			drug * a * g	Sphericity Assumed	120.319	2	60.16	0.052	0.949		drug * a * g	Sphericity Assumed	751.608	2	375.804	0.421	0.658
drug * s * a * g	Sphericity Assumed	0.029	1	0.029	1.117	0.296			drug * s * a * g	Sphericity Assumed	0.19	1	0.19	0.744	0.396			drug * s * a * g	Sphericity Assumed	399.524	2	199.762	0.174	0.841		drug * s * a * g	Sphericity Assumed	681.987	2	340.994	0.382	0.684
Error(drug)	Sphericity Assumed	1.163	45	0.026					Error(drug)	Sphericity Assumed	6.902	27	0.256					Error(drug)	Sphericity Assumed	101204	88	1150.05				Error(drug)	Sphericity Assumed	49982.9	56	892.552
Tests of Between-Subjects Effects									Tests of Between-Subjects Effects									Tests of Between-Subjects Effects								Tests of Between-Subjects Effects
Transformed Variable: Average									Transformed Variable: Average									Transformed Variable: Average								Transformed Variable: Average
Source	Type III Sum of Squares	df	Mean Square	F	Sig.				Source	Type III Sum of Squares	df	Mean Square	F	Sig.				Source	Type III Sum of Squares	df	Mean Square	F	Sig.			Source	Type III Sum of Squares	df	Mean Square	F	Sig.
Intercept	11.638	1	11.638	314.32	0				Intercept	10.209	1	10.209	34.959	0				Intercept	1.08737e+06	1	1.08737e+06	277.434	0			Intercept	196257	1	196257	59.838	0
s	0.185	1	0.185	5.01	0.03				s	0.01	1	0.01	0.033	0.857				s	16771.6	1	16771.6	4.279	0.044			s	1080.58	1	1080.58	0.329	0.571
a	0.009	1	0.009	0.232	0.632				a	0.06	1	0.06	0.204	0.655				a	3835.94	1	3835.94	0.979	0.328			a	1375.62	1	1375.62	0.419	0.523
g	0.008	1	0.008	0.205	0.653				g	0.406	1	0.406	1.392	0.248				g	10604.1	1	10604.1	2.706	0.107			g	4158.69	1	4158.69	1.268	0.27
s * a	0.086	1	0.086	2.32	0.135				s * a	0.194	1	0.194	0.666	0.422				s * a	10309.8	1	10309.8	2.63	0.112			s * a	1082.19	1	1082.19	0.33	0.57
s * g	0.005	1	0.005	0.135	0.715				s * g	0.227	1	0.227	0.778	0.386				s * g	10571.3	1	10571.3	2.697	0.108			s * g	1524.2	1	1524.2	0.465	0.501
a * g	0.153	1	0.153	4.129	0.048				a * g	0	1	0	0.001	0.972				a * g	90.289	1	90.289	0.023	0.88			a * g	374.451	1	374.451	0.114	0.738
s * a * g	0.093	1	0.093	2.517	0.12				s * a * g	0.547	1	0.547	1.872	0.182				s * a * g	651.27	1	651.27	0.166	0.686			s * a * g	3152.17	1	3152.17	0.961	0.335
Error	1.666	45	0.037						Error	7.885	27	0.292						Error	172453	44	3919.39					Error	91834.7	28	3279.81

## Sheet: Apamin
Rat number by sex: 7 M, 10 F								Rat number by sex: 7 M, 10 F
Tau SC								Tau TA									Amplitude SC								Amplitude TA
3-way repeated measures ANOVA								3-way repeated measures ANOVA									3-way repeated measures ANOVA								3-way repeated measures ANOVA
Tests of Within-Subjects Effects								Tests of Within-Subjects Effects									Tests of Within-Subjects Effects								Tests of Within-Subjects Effects
Source		Type III Sum of Squares	df	Mean Square	F	Sig.		Source		Type III Sum of Squares	df	Mean Square	F	Sig.			Source		Type III Sum of Squares	df	Mean Square	F	Sig.		Source		Type III Sum of Squares	df	Mean Square	F	Sig.
drug	Sphericity Assumed	3177.86	2	1588.93	18.327	0		drug	Sphericity Assumed	3587.41	2	1793.71	29.346	0			drug	Sphericity Assumed	291.989	2	145.994	66.653	0		drug	Sphericity Assumed	311.271	2	155.635	191.7	0
drug * s	Sphericity Assumed	72.627	2	36.314	0.419	0.659		drug * s	Sphericity Assumed	30.674	2	15.337	0.251	0.779			drug * s	Sphericity Assumed	5.624	2	2.812	1.284	0.282		drug * s	Sphericity Assumed	0.061	2	0.03	0.037	0.963
drug * g	Sphericity Assumed	131.703	2	65.851	0.76	0.471		drug * g	Sphericity Assumed	20.337	2	10.169	0.166	0.847			drug * g	Sphericity Assumed	5.201	2	2.601	1.187	0.31		drug * g	Sphericity Assumed	2.039	2	1.019	1.255	0.29
drug * a	Sphericity Assumed	31.421	2	15.71	0.181	0.835		drug * a	Sphericity Assumed	27.111	2	13.556	0.222	0.802			drug * a	Sphericity Assumed	4.734	2	2.367	1.081	0.344		drug * a	Sphericity Assumed	0.032	2	0.016	0.019	0.981
drug * s * g	Sphericity Assumed	86.326	2	43.163	0.498	0.609		drug * s * g	Sphericity Assumed	66.999	2	33.499	0.548	0.58			drug * s * g	Sphericity Assumed	4.187	2	2.094	0.956	0.388		drug * s * g	Sphericity Assumed	2.002	2	1.001	1.233	0.296
drug * s * a	Sphericity Assumed	339.365	2	169.682	1.957	0.147		drug * s * a	Sphericity Assumed	132.732	2	66.366	1.086	0.342			drug * s * a	Sphericity Assumed	18.074	2	9.037	4.126	0.019		drug * s * a	Sphericity Assumed	0.02	2	0.01	0.012	0.988
drug * g * a	Sphericity Assumed	11.285	2	5.643	0.065	0.937		drug * g * a	Sphericity Assumed	386.389	2	193.195	3.161	0.047			drug * g * a	Sphericity Assumed	0.364	2	0.182	0.083	0.92		drug * g * a	Sphericity Assumed	0.063	2	0.031	0.039	0.962
drug * s * g * a	Sphericity Assumed	620.8	2	310.4	3.58	0.032		drug * s * g * a	Sphericity Assumed	221.676	2	110.838	1.813	0.169			drug * s * g * a	Sphericity Assumed	1.942	2	0.971	0.443	0.643		drug * s * g * a	Sphericity Assumed	4.078	2	2.039	2.511	0.087
Error(drug)	Sphericity Assumed	7976.3	92	86.699				Error(drug)	Sphericity Assumed	5256.55	86	61.123					Error(drug)	Sphericity Assumed	201.514	92	2.19				Error(drug)	Sphericity Assumed	71.444	88	0.812
Tests of Between-Subjects Effects								Tests of Between-Subjects Effects									Tests of Between-Subjects Effects								Tests of Between-Subjects Effects
Transformed Variable: Average								Transformed Variable: Average									Transformed Variable: Average								Transformed Variable: Average
Source	Type III Sum of Squares	df	Mean Square	F	Sig.			Source	Type III Sum of Squares	df	Mean Square	F	Sig.				Source	Type III Sum of Squares	df	Mean Square	F	Sig.			Source	Type III Sum of Squares	df	Mean Square	F	Sig.
Intercept	254776	1	254776	645.884	0			Intercept	259511	1	259511	591.273	0				Intercept	3274.5	1	3274.5	351.659	0			Intercept	3117.88	1	3117.88	497.657	0
s	153.99	1	153.99	0.39	0.535			s	0.585	1	0.585	0.001	0.971				s	0.073	1	0.073	0.008	0.93			s	0.22	1	0.22	0.035	0.852
g	22.592	1	22.592	0.057	0.812			g	171.758	1	171.758	0.391	0.535				g	10.404	1	10.404	1.117	0.296			g	27.09	1	27.09	4.324	0.043
a	9.871	1	9.871	0.025	0.875			a	2101.09	1	2101.09	4.787	0.034				a	9.793	1	9.793	1.052	0.31			a	0.417	1	0.417	0.067	0.797
s * g	836.563	1	836.563	2.121	0.152			s * g	1.083	1	1.083	0.002	0.961				s * g	10.629	1	10.629	1.141	0.291			s * g	58.987	1	58.987	9.415	0.004
s * a	277.554	1	277.554	0.704	0.406			s * a	1013.23	1	1013.23	2.309	0.136				s * a	6.828	1	6.828	0.733	0.396			s * a	0.054	1	0.054	0.009	0.926
g * a	283.325	1	283.325	0.718	0.401			g * a	154.32	1	154.32	0.352	0.556				g * a	0.162	1	0.162	0.017	0.896			g * a	1.046	1	1.046	0.167	0.685
s * g * a	29.301	1	29.301	0.074	0.786			s * g * a	142.846	1	142.846	0.325	0.571				s * g * a	1.096	1	1.096	0.118	0.733			s * g * a	4.197	1	4.197	0.67	0.418
Error	18145.2	46	394.46					Error	18872.8	43	438.902						Error	428.332	46	9.312					Error	275.665	44	6.265

## Sheet: PPF
Rat number by sex: 20 M, 16 F								Rat number by sex: 9 M, 8 F
AMPA (from AMPA/NMDA ratio)																NMDA (from RO)
PPR SC								PPR TA								PPR SC							PPR TA
3-way ANOVA								3-way ANOVA								3-way ANOVA							3-way ANOVA
Tests of Between-Subjects Effects								Tests of Between-Subjects Effects								Tests of Between-Subjects Effects							Tests of Between-Subjects Effects
Source	Type III Sum of Squares	df	Mean Square	F	Sig.			Source	Type III Sum of Squares	df	Mean Square	F	Sig.			Source	Type III Sum of Squares	df	Mean Square	F	Sig.		Source	Type III Sum of Squares	df	Mean Square	F	Sig.
Corrected Model	2.772a	7	0.396	2.532	0.024			Corrected Model	3.360a	7	0.48	1.157	0.359			Corrected Model	.495a	7	0.071	1.159	0.346		Corrected Model	.403a	7	0.058	0.856	0.552
Intercept	175.603	1	175.603	1122.66	0			Intercept	97.267	1	97.267	234.532	0			Intercept	165.516	1	165.516	2710.4	0		Intercept	60.279	1	60.279	896.001	0
s	0.207	1	0.207	1.323	0.255			s	0.223	1	0.223	0.538	0.469			s	0.018	1	0.018	0.288	0.594		s	0.018	1	0.018	0.263	0.612
a	1.778	1	1.778	11.367	0.001			a	0.036	1	0.036	0.087	0.77			a	0.273	1	0.273	4.465	0.04		a	0.157	1	0.157	2.331	0.138
g	0.002	1	0.002	0.01	0.921			g	0.721	1	0.721	1.739	0.198			g	0.009	1	0.009	0.155	0.695		g	0.036	1	0.036	0.529	0.473
s * a	0.001	1	0.001	0.006	0.937			s * a	0.002	1	0.002	0.006	0.941			s * a	0.003	1	0.003	0.045	0.834		s * a	0.004	1	0.004	0.054	0.819
s * g	0.21	1	0.21	1.344	0.251			s * g	1.502	1	1.502	3.622	0.068			s * g	0.134	1	0.134	2.194	0.146		s * g	0.01	1	0.01	0.151	0.7
a * g	0.006	1	0.006	0.041	0.84			a * g	0.614	1	0.614	1.482	0.234			a * g	0.017	1	0.017	0.273	0.604		a * g	0.055	1	0.055	0.817	0.373
s * a * g	0	1	0	0.002	0.965			s * a * g	0.025	1	0.025	0.061	0.806			s * a * g	0.018	1	0.018	0.303	0.585		s * a * g	0.009	1	0.009	0.138	0.713
Error	9.229	59	0.156					Error	11.198	27	0.415					Error	2.687	44	0.061				Error	1.951	29	0.067
Total	213.685	67						Total	151.46	35						Total	173.655	52					Total	84.347	37
Corrected Total	12.001	66						Corrected Total	14.557	34						Corrected Total	3.182	51					Corrected Total	2.354	36
a R Squared = .231 (Adjusted R Squared = .140)								a R Squared = .231 (Adjusted R Squared = .031)								a R Squared = .156 (Adjusted R Squared = .021)							a R Squared = .171 (Adjusted R Squared = -.029)

## Sheet: TBS LTP
Rat number by sex: 9 M, 10 F
LTP									Baseline EPSC amplitude
3-way repeated measures ANOVA									3-way repeated measures ANOVA
Tests of Within-Subjects Effects									Tests of Within-Subjects Effects
Source		Type III Sum of Squares	df	Mean Square	F	Sig.			Source		Type III Sum of Squares	df	Mean Square	F	Sig.
pathway	Sphericity Assumed	44052.5	1	44052.5	18.979	0			pathway	Sphericity Assumed	428.12	1	428.12	0.39	0.537
pathway * s	Sphericity Assumed	2303.5	1	2303.5	0.992	0.326			pathway * s	Sphericity Assumed	797.872	1	797.872	0.726	0.4
pathway * a	Sphericity Assumed	4839.3	1	4839.3	2.085	0.158			pathway * a	Sphericity Assumed	5033.05	1	5033.05	4.582	0.04
pathway * g	Sphericity Assumed	9.212	1	9.212	0.004	0.95			pathway * g	Sphericity Assumed	3400.53	1	3400.53	3.096	0.088
pathway * s * a	Sphericity Assumed	2549.81	1	2549.81	1.098	0.302			pathway * s * a	Sphericity Assumed	862.892	1	862.892	0.786	0.382
pathway * s * g	Sphericity Assumed	107.779	1	107.779	0.046	0.831			pathway * s * g	Sphericity Assumed	1426	1	1426	1.298	0.263
pathway * a * g	Sphericity Assumed	2346.26	1	2346.26	1.011	0.322			pathway * a * g	Sphericity Assumed	1992.06	1	1992.06	1.813	0.187
pathway * s * a * g	Sphericity Assumed	58.991	1	58.991	0.025	0.874			pathway * s * a * g	Sphericity Assumed	405.493	1	405.493	0.369	0.548
Error(pathway)	Sphericity Assumed	76598.9	33	2321.18					Error(pathway)	Sphericity Assumed	36250.2	33	1098.49
Tests of Between-Subjects Effects									Tests of Between-Subjects Effects
Transformed Variable: Average									Transformed Variable: Average
Source	Type III Sum of Squares	df	Mean Square	F	Sig.				Source	Type III Sum of Squares	df	Mean Square	F	Sig.
Intercept	1.2376e+06	1	1.2376e+06	507.887	0				Intercept	767114	1	767114	595.367	0
s	1329.59	1	1329.59	0.546	0.465				s	11084.3	1	11084.3	8.603	0.006
a	12814.8	1	12814.8	5.259	0.028				a	92.366	1	92.366	0.072	0.791
g	97.199	1	97.199	0.04	0.843				g	10906.9	1	10906.9	8.465	0.006
s * a	1492.53	1	1492.53	0.613	0.439				s * a	392.412	1	392.412	0.305	0.585
s * g	788.449	1	788.449	0.324	0.573				s * g	2788.64	1	2788.64	2.164	0.151
a * g	1718.46	1	1718.46	0.705	0.407				a * g	1954.26	1	1954.26	1.517	0.227
s * a * g	9.444	1	9.444	0.004	0.951				s * a * g	6166.09	1	6166.09	4.786	0.036
Error	80413.1	33	2436.76						Error	42519.6	33	1288.47

## Sheet: aLTP
Rat number by sex: 8 M, 9 F
aLTP								Baseline EPSC amplitude								Spike number							AUC							AHP								Wt							Wt
3-way repeated measures ANOVA								3-way repeated measures ANOVA								3-way ANOVA							3-way ANOVA							3-way ANOVA								SC vs ctrl							TA vs ctrl
																																						ttest							ttest
Tests of Within-Subjects Effects								Tests of Within-Subjects Effects								Tests of Between-Subjects Effects							Tests of Between-Subjects Effects							Tests of Between-Subjects Effects
Source		Type III Sum of Squares	df	Mean Square	F	Sig.		Source		Type III Sum of Squares	df	Mean Square	F	Sig.		Source	Type III Sum of Squares	df	Mean Square	F	Sig.		Source	Type III Sum of Squares	df	Mean Square	F	Sig.		Source	Type III Sum of Squares	df	Mean Square	F	Sig.
path	Sphericity Assumed	43028	2	21514	7.3	0.002		path	Sphericity Assumed	1673.05	2	836.524	1.227	0.301		Corrected Model	21741.230a	7	3105.89	3.261	0.012		Corrected Model	1.522a	7	0.217	2.115	0.076		Corrected Model	314.389a	7	44.913	0.633	0.724
path * s	Sphericity Assumed	2790.24	2	1395.12	0.473	0.625		path * s	Sphericity Assumed	738.374	2	369.187	0.541	0.585		Intercept	158054	1	158054	165.947	0		Intercept	43.884	1	43.884	426.943	0		Intercept	2686.78	1	2686.78	37.887	0			Column C	WT SC						Column B	Wt TA
path * a	Sphericity Assumed	15314.4	2	7657.22	2.598	0.084		path * a	Sphericity Assumed	343.833	2	171.917	0.252	0.778		s	3726.01	1	3726.01	3.912	0.058		s	0.022	1	0.022	0.209	0.651		s	56.692	1	56.692	0.799	0.379			vs.	vs.						vs.	vs.
path * g	Sphericity Assumed	43471.5	2	21735.7	7.376	0.001		path * g	Sphericity Assumed	468.798	2	234.399	0.344	0.711		a	678.046	1	678.046	0.712	0.406		a	0.021	1	0.021	0.204	0.655		a	172.206	1	172.206	2.428	0.131			Column A	Wt SC ctrl						Column A	Wt SC ctrl
path * s * a	Sphericity Assumed	4845.76	2	2422.88	0.822	0.445		path * s * a	Sphericity Assumed	1101	2	550.498	0.807	0.451		g	15121.8	1	15121.8	15.877	0		g	0.373	1	0.373	3.63	0.067		g	2.572	1	2.572	0.036	0.85
path * s * g	Sphericity Assumed	4979.53	2	2489.76	0.845	0.435		path * s * g	Sphericity Assumed	751.994	2	375.997	0.551	0.579		s * a	9.513	1	9.513	0.01	0.921		s * a	0.038	1	0.038	0.371	0.548		s * a	12.678	1	12.678	0.179	0.676			Paired t test							Paired t test
path * a * g	Sphericity Assumed	36511.7	2	18255.8	6.195	0.004		path * a * g	Sphericity Assumed	2378.87	2	1189.43	1.744	0.185		s * g	1397.07	1	1397.07	1.467	0.236		s * g	0.01	1	0.01	0.1	0.754		s * g	0	1	0	0	0.998			P value	0.0018						P value	0.0048
path * s * a * g	Sphericity Assumed	1768.61	2	884.307	0.3	0.742		path * s * a * g	Sphericity Assumed	274.558	2	137.279	0.201	0.818		a * g	958.825	1	958.825	1.007	0.325		a * g	0.582	1	0.582	5.665	0.025		a * g	32.159	1	32.159	0.453	0.506			P value summary	**						P value summary	**
Error(path)	Sphericity Assumed	159135	54	2946.94				Error(path)	Sphericity Assumed	36828.8	54	682.015				s * a * g	346.127	1	346.127	0.363	0.552		s * a * g	0.127	1	0.127	1.234	0.276		s * a * g	0.023	1	0.023	0	0.986			Significantly different (P < 0.05)?	Yes						Significantly different (P < 0.05)?	Yes
																Error	25715.7	27	952.435				Error	2.775	27	0.103				Error	1914.7	27	70.915					One- or two-tailed P value?	Two-tailed						One- or two-tailed P value?	Two-tailed
																Total	204706	35					Total	50.924	35					Total	5057.44	35						t, df	t=3.782, df=15						t, df	t=3.302, df=15
Tests of Between-Subjects Effects								Tests of Between-Subjects Effects								Corrected Total	47457	34					Corrected Total	4.297	34					Corrected Total	2229.09	34						Number of pairs	16						Number of pairs	16
Transformed Variable: Average								Transformed Variable: Average								a R Squared = .458 (Adjusted R Squared = .318)							a R Squared = .354 (Adjusted R Squared = .187)							a R Squared = .141 (Adjusted R Squared = -.082)
Source	Type III Sum of Squares	df	Mean Square	F	Sig.			Source	Type III Sum of Squares	df
Intercept	1.59294e+06	1	1.59294e+06	389.098	0			Intercept	848694	1	Mean Square	F	Sig.
s	11864.3	1	11864.3	2.898	0.1			s	663.194	1	848694	484.313	0																									V							V
a	13811.7	1	13811.7	3.374	0.077			a	876.021	1	663.194	0.378	0.544																									SC vs ctrl							TA vs ctrl
g	64221.4	1	64221.4	15.687	0			g	969.331	1	876.021	0.5	0.486																									ttest							ttest
s * a	77.032	1	77.032	0.019	0.892			s * a	2098.01	1	969.331	0.553	0.463
s * g	4181.18	1	4181.18	1.021	0.321			s * g	2762.83	1	2098.01	1.197	0.284
a * g	18464.7	1	18464.7	4.51	0.043			a * g	2173.12	1	2762.83	1.577	0.22
s * a * g	484.004	1	484.004	0.118	0.734			s * a * g	242.202	1	2173.12	1.24	0.275																									Column F	V SC						Column E	V TA
Error	110536	27	4093.92					Error	47313.9	27	242.202	0.138	0.713																									vs.	vs.						vs.	vs.
											1752.37																											Column D	V SC ctrl						Column D	V SC ctrl
																																						Paired t test							Paired t test
																																						P value	0.0241						P value	0.0166
																																						P value summary	*						P value summary	*
																																						Significantly different (P < 0.05)?	Yes						Significantly different (P < 0.05)?	Yes
																																						One- or two-tailed P value?	Two-tailed						One- or two-tailed P value?	Two-tailed
																																						t, df	t=2.463, df=18						t, df	t=2.642, df=18
																																						Number of pairs	19						Number of pairs	19

[truncated: 13 more sheets: aLTP larger baseline amplitude, Collated Ri from LTP exp, Integration, Intrinsic properties, Intrinsic impedance, Spiking current step, SAG, Morphology, Integration 4AP, Integration 77LH281, Integration carbachol, Integration CP339818 , aLTP 77LH281]
